# Supplementary material for: Predicting treatment response to cognitive behavior therapy in social anxiety disorder on the basis of demographics, psychiatric history, and scales: A machine learning approach
Source: PLoS One. 2025 Mar 18;20(3):e0313351. doi: 10.1371/journal.pone.0313351 (PMC11918322; doi:10.1371/journal.pone.0313351)
Supplement: S1 Data — S1 Table. List of all features grouped in to their respective subsets. Table containing all the features used in the analysis and their groups into respective subsets are given in the excel file. S2 Table. Weighted mean rank of features from all scales, subscales and questions derived from SHAP values. S3 Table. Explained variance of features subsets. S4 Table. Weighted mean rank of features from LSAS scales, subscales and questions derived from SHAP values. S1 Fig. Distance correlations of all features grouped according to categories. S1 Fig in S1 Data shows the relationship across all features by estimating the distance correlations and grouping them by the categories of questions. This represents the relation between various scales. (ZIP) [file pone.0313351.s001.zip › SupplementaryMaterial/SupplementaryTable1.xlsx]

## Sheet: Sheet1
Clinical measures	Demographics	Psychiatric questionnaires	Others
Alcohol abuse/dependence current and lifetime	Age	Liebowitz Social Anxiety Scale (LSAS)	Treatment site
Anorexia current and lifetime	Age at SAD onset	Responses to each individual LSAS avoidance question
Bipolar disorder current and lifetime	Education level	LSAS avoidance total score
Bulimia nervosa current and lifetime	Ethnicity	LSAS fear total score
Major Depression current and lifetime	Gender	LSAS total score at beseline
Number of comorbities	Income	Responses to each individual LSAS fear question
OCD current and lifetime	Marital status	LIFE-RIFT (Range of Impaired Functioning Tool) questionnaire
Panic disorder current and lifetime	Occupation	Responses to each individual LIFERIFT question
PTSD current and lifetime	Race	LIFERIFT interpersonal max
SAD current and lifetime		LIFERIFT total score
Specific phobia current and lifetime		LIFERIFT work max
Substance abuse/dependence current and lifetime		Montgomery–Åsberg Depression Rating Scale (MADRS)
		MADRS total score
		NEO personaity questionnaire
* current means present diagnosis (yes/no)		Responses to each individual NEO question
* lifetime means if ever had that diagnosis in lifetime (yes/no)		NEO Agreeableness
		NEO Conscientiousness
		NEO Extraversion
		NEO Neuroticism
		NEO Openness
		Pittsburg Sleep Quality Index (PSQI)
		Responses to each individual PSQI question
		PSQI global score
		Quality of Life Enjoyment and Satisfaction Questionnaire (QLESQ)
		Responses to each individual QLESQ question
		QLESQ max total score
		QLESQ raw total score
		Social Phobia and Anxiety Inventory (SPAI)
		Responses to each individual SPAI question
		SPAI agoraphobia subscale
		SPAI socialphobia subscale
		SPAI total score
