# Supplementary material for: Predicting treatment response to cognitive behavior therapy in social anxiety disorder on the basis of demographics, psychiatric history, and scales: A machine learning approach
Source: PLoS One. 2025 Mar 18;20(3):e0313351. doi: 10.1371/journal.pone.0313351 (PMC11918322; doi:10.1371/journal.pone.0313351)
Supplement: S1 Data — S1 Table. List of all features grouped in to their respective subsets. Table containing all the features used in the analysis and their groups into respective subsets are given in the excel file. S2 Table. Weighted mean rank of features from all scales, subscales and questions derived from SHAP values. S3 Table. Explained variance of features subsets. S4 Table. Weighted mean rank of features from LSAS scales, subscales and questions derived from SHAP values. S1 Fig. Distance correlations of all features grouped according to categories. S1 Fig in S1 Data shows the relationship across all features by estimating the distance correlations and grouping them by the categories of questions. This represents the relation between various scales. (ZIP) [file pone.0313351.s001.zip › SupplementaryMaterial/SupplementaryTable4.xlsx]

## Sheet: output2.csv
Weighted rank	Features	Ridge Regression	Lasso	ExtraTreesRegressor	SVR	Weighted mean
1	LSAS total score	3	1	1	5	0.291668
2	LSAS fear question 4	1	3	2	7	0.406321
3	LSAS fear total	4	2	3	4	0.493778
4	LSAS avoidance question 1	2	4	8	3	0.730543
5	LSAS fear question 3	8	6	5	15	1.53405
6	LSAS fear question 18	5	5	21	2	1.7281
7	LSAS fear question 8	9	11	6	13	1.85449
8	LSAS avoidance question 8	7	7	14	10	1.86568
9	LSAS avoidance question 18	10	10	20	1	2.23487
10	LSAS avoidance question 17	13	8	9	18	2.33625
11	LSAS fear question 24	14	17	10	6	2.47947
12	LSAS fear question 14	20	13	18	9	3.26211
13	LSAS avoidance question 7	17	12	16	19	3.28213
14	LSAS fear question 9	6	48	4	11	3.47144
15	LSAS avoidance question 24	22	25	7	12	3.50645
16	LSAS fear question 5	11	9	25	27	3.57561
17	LSAS fear question 13	12	31	17	8	3.60922
18	LSAS fear question 10	19	14	11	30	3.65862
19	LSAS avoidance total	21	16	13	25	3.82393
20	LSAS avoidance question 19	15	18	30	36	4.98987
21	LSAS avoidance question 3	33	27	19	23	5.50692
22	LSAS avoidance question 13	36	15	26	26	5.59298
23	LSAS avoidance question 23	26	24	29	28	5.67521
24	LSAS avoidance question 12	16	51	22	22	5.82065
25	LSAS fear question 2	27	36	15	38	5.94891
26	LSAS fear question 7	24	34	37	14	6.01473
27	LSAS avoidance question 11	31	29	23	37	6.27636
28	LSAS avoidance question 21	35	20	39	21	6.38332
29	LSAS avoidance question 5	38	26	31	20	6.38983
30	LSAS avoidance question 14	37	23	38	24	6.73881
31	LSAS avoidance question 15	49	22	12	47	6.83036
32	LSAS fear question 19	23	42	35	29	6.85649
33	LSAS fear question 16	18	44	48	17	6.9395
34	LSAS fear question 22	25	38	33	43	7.20503
35	LSAS avoidance question 9	30	33	42	31	7.33369
36	LSAS avoidance question 22	40	21	43	34	7.52624
37	LSAS fear question 1	28	41	34	49	7.86622
38	LSAS fear question 12	32	46	36	35	7.97291
39	LSAS fear question 21	42	39	27	44	8.07342
40	LSAS avoidance question 2	29	50	40	33	8.15221
41	LSAS avoidance question 4	34	28	47	45	8.18249
42	LSAS fear question 20	48	40	24	42	8.2691
43	LSAS avoidance question 20	47	19	49	39	8.44338
44	LSAS fear question 15	41	45	51	16	8.67111
45	LSAS avoidance question 6	50	32	45	32	8.83497
46	LSAS fear question 11	45	47	28	46	8.84905
47	LSAS avoidance question 10	39	49	32	48	8.87706
48	LSAS avoidance question 16	44	30	50	41	8.9818
49	LSAS fear question 17	43	43	41	40	9.04252
50	LSAS fear question 23	46	37	46	50	9.61194
51	LSAS fear question 6	51	35	44	51	9.75605
