# Supplementary material for: Predicting treatment response to cognitive behavior therapy in social anxiety disorder on the basis of demographics, psychiatric history, and scales: A machine learning approach
Source: PLoS One. 2025 Mar 18;20(3):e0313351. doi: 10.1371/journal.pone.0313351 (PMC11918322; doi:10.1371/journal.pone.0313351)
Supplement: S1 Data — S1 Table. List of all features grouped in to their respective subsets. Table containing all the features used in the analysis and their groups into respective subsets are given in the excel file. S2 Table. Weighted mean rank of features from all scales, subscales and questions derived from SHAP values. S3 Table. Explained variance of features subsets. S4 Table. Weighted mean rank of features from LSAS scales, subscales and questions derived from SHAP values. S1 Fig. Distance correlations of all features grouped according to categories. S1 Fig in S1 Data shows the relationship across all features by estimating the distance correlations and grouping them by the categories of questions. This represents the relation between various scales. (ZIP) [file pone.0313351.s001.zip › SupplementaryMaterial/SupplementaryTable3.xlsx]

## Sheet: Sheet1
Featuresubsets	Ridge	Lasso	Extra Trees	SVR
basic, liferift, madrs, psqi, qles, spai	0.156708	0.0814158	0.205362	0.0866226
basic, liferift, madrs, psqi, qles	0.0839907	0.0877789	0.138794	0
basic, liferift, madrs, psqi, spai	0.157856	0.0870316	0.185405	0.0926002
basic, liferift, madrs, psqi	0.0830666	0.0906075	0.104238	3.79161e-06
basic, liferift, madrs, qles, spai	0.137956	0.0928193	0.185274	0.0781763
basic, liferift, madrs, qles	0.0581934	0.0908691	0.127276	0.000744317			neo	NEO personaity questionnaire
basic, liferift, madrs, spai	0.139227	0.0976844	0.153427	0.0877899			liferift	LIFE, RIFT (Range of Impaired Functioning Tool) questionnaire
basic, liferift, madrs	0.0445981	0.0929474	0.0886347	0.00180924			basic	Demographics and basic clinical history
basic, liferift, psqi, qles, spai	0.155886	0.0766688	0.19701	0.086459			psqi	Pittsburg Sleep Quality Index (PSQI)
basic, liferift, psqi, qles	0.0840182	0.0877789	0.134347	0			qles	Quality of Life Enjoyment and Satisfaction Questionnaire (QLESQ)
basic, liferift, psqi, spai	0.157335	0.0870316	0.183985	0.0925332			lsas	Liebowitz Social Anxiety Scale
basic, liferift, psqi	0.0830879	0.0906075	0.12152	4.96563e-06			spai	Social Phobia and Anxiety Inventory
basic, liferift, qles, spai	0.140393	0.0935159	0.185144	0.0787238			madrs	Montgomery, Asberg Depression Rating Scale
basic, liferift, qles	0.0599098	0.0908691	0.115595	0.00120092
basic, liferift, spai	0.142153	0.096247	0.16189	0.0879479
basic, liferift	0.0541839	0.0929474	0.071254	0.00438591
basic, lsas, liferift, madrs, psqi, qles, spai	0.254903	0.241171	0.223664	0.15805
basic, lsas, liferift, madrs, psqi, qles	0.244623	0.257627	0.243768	0.135002
basic, lsas, liferift, madrs, psqi, spai	0.261597	0.241171	0.236655	0.157703
basic, lsas, liferift, madrs, psqi	0.257007	0.260138	0.247887	0.165857
basic, lsas, liferift, madrs, qles, spai	0.240135	0.241171	0.197419	0.151457
basic, lsas, liferift, madrs, qles	0.214554	0.258956	0.200328	0.130691
basic, lsas, liferift, madrs, spai	0.240472	0.245049	0.204589	0.151866
basic, lsas, liferift, madrs	0.234286	0.263527	0.194598	0.135592
basic, lsas, liferift, psqi, qles, spai	0.259831	0.241171	0.241341	0.158189
basic, lsas, liferift, psqi, qles	0.25259	0.257627	0.243542	0.141558
basic, lsas, liferift, psqi, spai	0.26119	0.241171	0.226744	0.157382
basic, lsas, liferift, psqi	0.25674	0.260138	0.24151	0.168881
basic, lsas, liferift, qles, spai	0.237799	0.241171	0.210297	0.151029
basic, lsas, liferift, qles	0.232701	0.258956	0.217397	0.124793
basic, lsas, liferift, spai	0.237872	0.245049	0.201179	0.152034
basic, lsas, liferift	0.238489	0.262189	0.220707	0.136332
basic, lsas, madrs, psqi, qles, spai	0.251162	0.241171	0.227921	0.156946
basic, lsas, madrs, psqi, qles	0.226144	0.260153	0.266719	0.153506
basic, lsas, madrs, psqi, spai	0.258794	0.241171	0.245003	0.155494
basic, lsas, madrs, psqi	0.23976	0.264046	0.252746	0.182049
basic, lsas, madrs, qles, spai	0.230317	0.241171	0.200043	0.149812
basic, lsas, madrs, qles	0.206382	0.258956	0.218903	0.14354
basic, lsas, madrs, spai	0.240587	0.249523	0.212455	0.145744
basic, lsas, madrs	0.218463	0.262536	0.20529	0.133859
basic, lsas, neo, liferift, madrs, psqi, qles, spai	0.26715	0.240681	0.211401	0.158093
basic, lsas, neo, liferift, madrs, psqi, qles	0.244382	0.255699	0.228354	0.132021
basic, lsas, neo, liferift, madrs, psqi, spai	0.263294	0.239235	0.2172	0.159945
basic, lsas, neo, liferift, madrs, psqi	0.254106	0.253244	0.233533	0.12543
basic, lsas, neo, liferift, madrs, qles, spai	0.251349	0.243188	0.207454	0.152591
basic, lsas, neo, liferift, madrs, qles	0.241824	0.255441	0.215159	0.127914
basic, lsas, neo, liferift, madrs, spai	0.244721	0.24272	0.211882	0.156643
basic, lsas, neo, liferift, madrs	0.242544	0.257118	0.207936	0.13795
basic, lsas, neo, liferift, psqi, qles, spai	0.265754	0.240681	0.226281	0.157673
basic, lsas, neo, liferift, psqi, qles	0.24324	0.255699	0.222121	0.131205
basic, lsas, neo, liferift, psqi, spai	0.26216	0.239235	0.225777	0.159403
basic, lsas, neo, liferift, psqi	0.254191	0.253244	0.204829	0.124223
basic, lsas, neo, liferift, qles, spai	0.249166	0.243188	0.206658	0.152292
basic, lsas, neo, liferift, qles	0.240527	0.255441	0.216346	0.127188
basic, lsas, neo, liferift, spai	0.244614	0.242502	0.214263	0.15701
basic, lsas, neo, liferift	0.241636	0.257118	0.204067	0.134236
basic, lsas, neo, madrs, psqi, qles, spai	0.265195	0.241016	0.225503	0.156687
basic, lsas, neo, madrs, psqi, qles	0.239837	0.264082	0.228118	0.126197
basic, lsas, neo, madrs, psqi, spai	0.262269	0.250403	0.206726	0.161345
basic, lsas, neo, madrs, psqi	0.250093	0.262189	0.229712	0.126084
basic, lsas, neo, madrs, qles, spai	0.251465	0.248973	0.211302	0.147712
basic, lsas, neo, madrs, qles	0.229112	0.255441	0.208338	0.146976
basic, lsas, neo, madrs, spai	0.24527	0.255407	0.197854	0.153469
basic, lsas, neo, madrs	0.235903	0.262189	0.213045	0.152699
basic, lsas, neo, psqi, qles, spai	0.265086	0.241016	0.213591	0.156099
basic, lsas, neo, psqi, qles	0.239705	0.264082	0.223295	0.119147
basic, lsas, neo, psqi, spai	0.261996	0.250403	0.219894	0.160998
basic, lsas, neo, psqi	0.25081	0.262189	0.225239	0.126962
basic, lsas, neo, qles, spai	0.249975	0.248973	0.218214	0.147945
basic, lsas, neo, qles	0.229235	0.255441	0.215561	0.148541
basic, lsas, neo, spai	0.244247	0.255407	0.196798	0.152792
basic, lsas, neo	0.235544	0.262189	0.217632	0.154119
basic, lsas, psqi, qles, spai	0.255754	0.241171	0.233338	0.156174
basic, lsas, psqi, qles	0.229036	0.260153	0.261026	0.157359
basic, lsas, psqi, spai	0.259158	0.241171	0.235772	0.155364
basic, lsas, psqi	0.239821	0.264046	0.248957	0.18532
basic, lsas, qles, spai	0.235394	0.241171	0.190974	0.145329
basic, lsas, qles	0.206946	0.258956	0.197384	0.141009
basic, lsas, spai	0.239851	0.249523	0.203797	0.145023
basic, lsas	0.220252	0.262536	0.205929	0.12923
basic, madrs, psqi, qles, spai	0.147854	0.093103	0.202389	0.0840569
basic, madrs, psqi, qles	0.0752462	0.10473	0.137806	0
basic, madrs, psqi, spai	0.151228	0.0992672	0.187414	0.0839981
basic, madrs, psqi	0.0527763	0.109932	0.0826303	0
basic, madrs, qles, spai	0.122585	0.102857	0.198189	0.0708086
basic, madrs, qles	0.0779468	0.103293	0.118882	6.10623e-16
basic, madrs, spai	0.126804	0.106497	0.167304	0.073926
basic, madrs	0.0441999	0.105598	-0.00990673	0
basic, neo, liferift, madrs, psqi, qles, spai	0.161581	0.0835848	0.183745	0.0686914
basic, neo, liferift, madrs, psqi, qles	0.0921456	0.0869436	0.129283	0.00697656
basic, neo, liferift, madrs, psqi, spai	0.164406	0.0879739	0.175944	0.0783834
basic, neo, liferift, madrs, psqi	0.102998	0.0841092	0.108959	0.00305669
basic, neo, liferift, madrs, qles, spai	0.138948	0.0946005	0.173906	0.0655684
basic, neo, liferift, madrs, qles	0.0775438	0.0835694	0.149414	0.0130144
basic, neo, liferift, madrs, spai	0.148178	0.0899808	0.167663	0.073382
basic, neo, liferift, madrs	0.0811978	0.0833049	0.103116	0.0111271
basic, neo, liferift, psqi, qles, spai	0.160802	0.0835848	0.1854	0.0688294
basic, neo, liferift, psqi, qles	0.0927297	0.0869436	0.139296	0.00705977
basic, neo, liferift, psqi, spai	0.163462	0.0879739	0.171996	0.0776566
basic, neo, liferift, psqi	0.103307	0.0841092	0.126465	0.00333745
basic, neo, liferift, qles, spai	0.137292	0.0946005	0.177246	0.0652525
basic, neo, liferift, qles	0.0784428	0.0835694	0.152979	0.0139879
basic, neo, liferift, spai	0.147264	0.0899808	0.172071	0.072999
basic, neo, liferift	0.0817258	0.0833049	0.114275	0.011722
basic, neo, madrs, psqi, qles, spai	0.150586	0.0857698	0.201243	0.062264
basic, neo, madrs, psqi, qles	0.0598002	0.0955895	0.119099	0.00396511
basic, neo, madrs, psqi, spai	0.152476	0.0905212	0.181279	0.053604
basic, neo, madrs, psqi	0.0732848	0.0936161	0.105392	2.52343e-05
basic, neo, madrs, qles, spai	0.132929	0.104076	0.198116	0.0572068
basic, neo, madrs, qles	0.0576596	0.0991342	0.122713	0.0138701
basic, neo, madrs, spai	0.136292	0.103825	0.161047	0.0617191
basic, neo, madrs	0.0518421	0.0957669	0.0775458	0.00818805
basic, neo, psqi, qles, spai	0.15154	0.0857698	0.188946	0.0623403
basic, neo, psqi, qles	0.0623149	0.0955895	0.12586	0.00396189
basic, neo, psqi, spai	0.152355	0.0905212	0.176195	0.0564351
basic, neo, psqi	0.0747164	0.0936161	0.0975425	2.57405e-05
basic, neo, qles, spai	0.130968	0.104076	0.189165	0.0556448
basic, neo, qles	0.0506403	0.0991342	0.117928	0.0146373
basic, neo, spai	0.136136	0.103825	0.180172	0.06231
basic, neo	0.0535706	0.0957669	0.0671401	0.00923798
basic, psqi, qles, spai	0.147287	0.093103	0.201974	0.0830441
basic, psqi, qles	0.0654062	0.10473	0.13576	0
basic, psqi, spai	0.150169	0.0992672	0.181235	0.0833107
basic, psqi	0.053087	0.109932	0.0772325	0
basic, qles, spai	0.128431	0.102857	0.19956	0.0716947
basic, qles	0.0591694	0.103293	0.106666	0
basic, spai	0.125841	0.106497	0.184542	0.0739513
basic	0.04324	0.110393	-0.0111396	0
liferift, madrs, psqi, qles, spai	0.160893	0.080931	0.148152	0.0966732
liferift, madrs, psqi, qles	0.0978646	0.0330066	-0.00955863	0.0195826
liferift, madrs, psqi, spai	0.163732	0.072649	0.134756	0.0963802
liferift, madrs, psqi	0.0706784	0.00696135	-0.0327355	0.0147236
liferift, madrs, qles, spai	0.128646	0.0721598	0.144761	0.0854901
liferift, madrs, qles	0.0576834	0.00579087	-0.0494122	0.0226471
liferift, madrs, spai	0.135983	0.0753462	0.137145	0.093579
liferift, madrs	0.0468625	5.55112e-17	-0.101447	0.0167936
liferift, psqi, qles, spai	0.156343	0.0803598	0.175801	0.0961162
liferift, psqi, qles	0.0995464	0.0330066	-0.0166021	0.0207189
liferift, psqi, spai	0.161828	0.07567	0.134574	0.0964236
liferift, psqi	0.0722953	0.00696135	-0.0116896	0.0134319
liferift, qles, spai	0.140291	0.0721598	0.150855	0.0852086
liferift, qles	0.0479394	0.00579087	-0.0709867	0.0230322
liferift, spai	0.13866	0.0794914	0.129952	0.0937872
liferift	0.0504756	1.66533e-16	-0.0896004	0.0177494
lsas, liferift, madrs, psqi, qles, spai	0.260041	0.243042	0.235856	0.156293
lsas, liferift, madrs, psqi, qles	0.252839	0.260904	0.232012	0.178641
lsas, liferift, madrs, psqi, spai	0.262829	0.24978	0.227041	0.155479
lsas, liferift, madrs, psqi	0.262733	0.262189	0.227993	0.193144
lsas, liferift, madrs, qles, spai	0.243432	0.251762	0.193912	0.145685
lsas, liferift, madrs, qles	0.221133	0.260428	0.18911	0.129736
lsas, liferift, madrs, spai	0.248684	0.255125	0.192665	0.148284
lsas, liferift, madrs	0.230981	0.262189	0.186433	0.133614
lsas, liferift, psqi, qles, spai	0.259008	0.243042	0.241093	0.155666
lsas, liferift, psqi, qles	0.250925	0.260904	0.237995	0.18326
lsas, liferift, psqi, spai	0.262575	0.24978	0.241334	0.155912
lsas, liferift, psqi	0.2622	0.261802	0.22036	0.201592
lsas, liferift, qles, spai	0.241558	0.251762	0.199449	0.147207
lsas, liferift, qles	0.225987	0.258956	0.195479	0.128521
lsas, liferift, spai	0.246359	0.257974	0.2125	0.147785
lsas, liferift	0.233426	0.260134	0.188443	0.133213
lsas, madrs, psqi, qles, spai	0.258215	0.243601	0.233116	0.155389
lsas, madrs, psqi, qles	0.245491	0.264415	0.225119	0.196058
lsas, madrs, psqi, spai	0.261411	0.24978	0.247607	0.152861
lsas, madrs, psqi	0.252501	0.26535	0.232593	0.192247
lsas, madrs, qles, spai	0.235895	0.252607	0.193691	0.147816
lsas, madrs, qles	0.229479	0.258195	0.176969	0.156912
lsas, madrs, spai	0.23931	0.259073	0.192696	0.142988
lsas, madrs	0.226054	0.26535	0.195689	0.164691
lsas, neo, liferift, madrs, psqi, qles, spai	0.270077	0.245268	0.240802	0.165104
lsas, neo, liferift, madrs, psqi, qles	0.243299	0.261992	0.236021	0.134687
lsas, neo, liferift, madrs, psqi, spai	0.267509	0.243208	0.237059	0.166628
lsas, neo, liferift, madrs, psqi	0.257042	0.261331	0.23352	0.164171
lsas, neo, liferift, madrs, qles, spai	0.259628	0.24451	0.206595	0.148565
lsas, neo, liferift, madrs, qles	0.244782	0.257118	0.208288	0.164199
lsas, neo, liferift, madrs, spai	0.254787	0.246359	0.200336	0.155144
lsas, neo, liferift, madrs	0.247962	0.256452	0.197404	0.182807
lsas, neo, liferift, psqi, qles, spai	0.268979	0.245268	0.230652	0.164953
lsas, neo, liferift, psqi, qles	0.243295	0.261992	0.218843	0.136692
lsas, neo, liferift, psqi, spai	0.266591	0.243208	0.22983	0.166964
lsas, neo, liferift, psqi	0.260821	0.261331	0.23601	0.16498
lsas, neo, liferift, qles, spai	0.257544	0.247574	0.214412	0.146178
lsas, neo, liferift, qles	0.239351	0.256464	0.218041	0.166102
lsas, neo, liferift, spai	0.254213	0.246359	0.204841	0.152632
lsas, neo, liferift	0.247097	0.256452	0.217493	0.184338
lsas, neo, madrs, psqi, qles, spai	0.266305	0.247691	0.242967	0.161489
lsas, neo, madrs, psqi, qles	0.259297	0.26481	0.232521	0.168363
lsas, neo, madrs, psqi, spai	0.267962	0.250403	0.23691	0.159825
lsas, neo, madrs, psqi	0.251396	0.267554	0.232003	0.199657
lsas, neo, madrs, qles, spai	0.255636	0.249341	0.214168	0.141527
lsas, neo, madrs, qles	0.235813	0.255441	0.20869	0.190215
lsas, neo, madrs, spai	0.25419	0.25602	0.210585	0.149847
lsas, neo, madrs	0.236891	0.262189	0.213814	0.219798
lsas, neo, psqi, qles, spai	0.265514	0.247691	0.239627	0.161641
lsas, neo, psqi, qles	0.258329	0.26481	0.230139	0.161905
lsas, neo, psqi, spai	0.267897	0.250403	0.229352	0.160569
lsas, neo, psqi	0.25182	0.267554	0.233148	0.200071
lsas, neo, qles, spai	0.254237	0.250117	0.210522	0.141003
lsas, neo, qles	0.234607	0.255441	0.219979	0.191948
lsas, neo, spai	0.253113	0.25602	0.208694	0.14921
lsas, neo	0.238226	0.261881	0.220732	0.220426
lsas, psqi, qles, spai	0.25424	0.243601	0.241509	0.15498
lsas, psqi, qles	0.245256	0.264415	0.237172	0.194757
lsas, psqi, spai	0.259817	0.251318	0.227361	0.156185
lsas, psqi	0.251229	0.26535	0.225137	0.19606
lsas, qles, spai	0.235594	0.252607	0.180357	0.1448
lsas, qles	0.229174	0.258956	0.183367	0.146274
lsas, spai	0.242535	0.259073	0.200548	0.142119
lsas	0.225318	0.26535	0.173849	0.177757
madrs, psqi, qles, spai	0.147763	0.0887449	0.165934	0.0894559
madrs, psqi, qles	0.102275	0.0360478	-0.0741223	0.00396265
madrs, psqi, spai	0.148384	0.0761378	0.153975	0.0906863
madrs, psqi	0.0345096	0	-0.178786	2.26165e-06
madrs, qles, spai	0.123744	0.0955729	0.153994	0.0774683
madrs, qles	0.0798311	0.0203552	-0.174606	0.00989368
madrs, spai	0.125197	0.0913775	0.129556	0.0807857
madrs	0.0131751	0	-0.503424	2.792e-06
neo, liferift, madrs, psqi, qles, spai	0.175294	0.0736684	0.162155	0.0944237
neo, liferift, madrs, psqi, qles	0.097397	0.0181737	0.0394603	0.030197
neo, liferift, madrs, psqi, spai	0.171229	0.0726489	0.145551	0.0925613
neo, liferift, madrs, psqi	0.0982241	0	0.0368298	0.0143561
neo, liferift, madrs, qles, spai	0.146746	0.0650228	0.176946	0.0808498
neo, liferift, madrs, qles	0.0797098	0	0.041872	0.0692484
neo, liferift, madrs, spai	0.146774	0.0666526	0.149246	0.0831921
neo, liferift, madrs	0.0794047	0	0.00918487	0.0350171
neo, liferift, psqi, qles, spai	0.172227	0.0736684	0.152653	0.0950092
neo, liferift, psqi, qles	0.0926566	0.0181737	0.0393243	0.0324232
neo, liferift, psqi, spai	0.172014	0.0726489	0.156217	0.0924425
neo, liferift, psqi	0.0961951	0	0.0306428	0.0143654
neo, liferift, qles, spai	0.145391	0.0660321	0.152057	0.0815691
neo, liferift, qles	0.077384	0	0.0179712	0.0686743
neo, liferift, spai	0.146121	0.0666526	0.129997	0.0827256
neo, liferift	0.0758835	0	0.00797123	0.0319377
neo, madrs, psqi, qles, spai	0.162208	0.0671054	0.163086	0.0874218
neo, madrs, psqi, qles	0.0732397	0.016989	0.0243922	0.0384389
neo, madrs, psqi, spai	0.164698	0.0665028	0.155894	0.0789944
neo, madrs, psqi	0.0642685	0	-5.37594e-05	0.0107522
neo, madrs, qles, spai	0.135704	0.0803032	0.162731	0.0743204
neo, madrs, qles	0.0792613	0	-0.00307097	0.0779957
neo, madrs, spai	0.13533	0.0696828	0.149617	0.0759055
neo, madrs	0.045174	0	-0.0447172	0.0227819
neo, psqi, qles, spai	0.162329	0.0698518	0.15989	0.0874722
neo, psqi, qles	0.0739223	0.016989	0.0271658	0.0403667
neo, psqi, spai	0.165586	0.0665028	0.168093	0.0826473
neo, psqi	0.0602237	0	0.0184264	0.0117815
neo, qles, spai	0.137451	0.0807661	0.149205	0.0747497
neo, qles	0.077022	0	0.0231405	0.0767677
neo, spai	0.134796	0.0696828	0.15959	0.0756887
neo	0.0440011	0	-0.00554517	0.0252921
psqi, qles, spai	0.147626	0.0887449	0.168204	0.0899817
psqi, qles	0.103586	0.0348386	-0.0562322	0.00540964
psqi, spai	0.149258	0.0761378	0.129517	0.0906845
psqi	0.0353275	0	-0.171194	7.55109e-06
qles, spai	0.123182	0.0955729	0.150793	0.0769942
qles	0.0760451	0.0203552	-0.171233	0.0115317
spai	0.125613	0.0913775	0.135389	0.0817122
demo	0.0178	0	-0.520099	1.67933e-05
demo_basic	0.04324	0.110393	0.00106156	0
lsas	0.225318	0.26535	0.185234	0.177757
