# Supplementary material for: Predicting treatment response to cognitive behavior therapy in social anxiety disorder on the basis of demographics, psychiatric history, and scales: A machine learning approach
Source: PLoS One. 2025 Mar 18;20(3):e0313351. doi: 10.1371/journal.pone.0313351 (PMC11918322; doi:10.1371/journal.pone.0313351)
Supplement: S1 Data — S1 Table. List of all features grouped in to their respective subsets. Table containing all the features used in the analysis and their groups into respective subsets are given in the excel file. S2 Table. Weighted mean rank of features from all scales, subscales and questions derived from SHAP values. S3 Table. Explained variance of features subsets. S4 Table. Weighted mean rank of features from LSAS scales, subscales and questions derived from SHAP values. S1 Fig. Distance correlations of all features grouped according to categories. S1 Fig in S1 Data shows the relationship across all features by estimating the distance correlations and grouping them by the categories of questions. This represents the relation between various scales. (ZIP) [file pone.0313351.s001.zip › SupplementaryMaterial/SupplementaryTable2.xlsx]

## Sheet: output.csv
Weighted rank	Features	Ridge Regression	Lasso	ExtraTrees Regressor	SVR	Weighted mean
1	LSAS total score	1	1	2	2	0.0996935
2	LSAS fear total score	2	2	3	9	0.557819
3	Highest education (College graduate)	3	6	4	11	0.981846		Scales are defined below
4	PSQI question 10	6	4	11	16	1.69201		SPAI = Social Phobia and Anxiety Inventory
5	Site (SMU)	29	7	9	17	3.31082		PSQI = Pittsburgh Sleep Quality Index
6	SPDSC	22	44	1	3	3.82532		SPDSC = Social Phobic Disorders Severity Change Form
7	SPAI question 26a	30	13	42	4	5.17646		QLESQ = Quality of Life Enjoyment and Satisfaction Questionnaire
8	LSAS fear question 4	7	3	5	116	5.29558		NEO = Neuroticism, Extraversion, Openness
9	QLESQ question 12	21	26	23	45	5.76116		LSAS = Liebowitz Social Anxiety Scale
10	NEO question 19	19	12	61	13	5.88623
11	SPAI question 31c	25	14	55	18	6.23256
12	LSAS avoidance question 18	23	46	37	15	6.64153
13	NEO question 31	11	5	33	100	6.72414
14	SPAI question 23a	62	27	22	24	7.66379
15	LSAS fear question 9	17	57	56	12	7.86503
16	Marital status - married	15	8	34	118	7.9264
17	LSAS avoidance question 1	4	15	8	168	7.98501
18	NEO question 32	34	18	45	60	8.10994
19	LSAS fear question 18	14	20	100	29	8.96736
20	Marital status - single	8	52	29	113	9.35866
21	SPAI question 23d	60	22	71	8	9.57366
22	LSAS fear question 3	12	41	19	158	10.2031
23	LSAS avoidance total	5	182	6	7	10.6706
24	SPAI question 24c	55	31	66	44	10.8523
25	PSQI question 7	27	10	16	202	11.0737
26	PSQI question 5a	47	19	47	124	11.6825
27	LSAS avoidance question 13	57	30	52	86	11.7489
28	LSAS fear question 24	18	127	39	39	11.7914
29	QLESQ question 7	35	11	40	176	12.079
30	LSAS fear question 14	58	72	74	5	12.2273
31	LSAS avoidance question 24	28	187	12	1	12.6032
32	SPAI question 36	13	9	32	250	12.944
33	SPAI question 20a	33	21	151	27	13.2805
34	LIFERIFT question 1c	83	36	41	110	14.0991
35	LSAS avoidance question 8	9	60	7	254	14.1105
36	SPAI question 20d	38	42	142	36	14.5732
37	PSQI complete	26	67	14	222	14.7839
38	NEO quuestion 5	31	17	21	303	16.0151
39	NEO question 20	96	93	77	34	17.2365
40	Ethnicity - Hispanic or Latino	178	65	24	23	17.5632
41	Highest education - Graduate school	56	32	30	275	17.9373
42	NEO question 2	132	94	43	42	17.9658
43	LSAS avoidance question 17	24	25	44	327	18.3161
44	SPAI question 37	44	23	10	355	18.6037
45	SPAI question 16b	84	51	88	142	19.0762
46	NEO question 35	92	29	156	69	19.6178
47	QLESQ question 5	82	71	48	201	19.9578
48	SPAI question 26b	89	37	184	30	19.9968
49	NEO question 46	42	28	35	362	20.5236
50	Soc_function	116	43	140	70	21.0606
51	SPAI question 32c	59	45	131	189	21.5244
52	LSASfear5	39	40	51	352	21.5448
53	LIFERIFT1workmax	52	50	225	52	21.5708
54	NEO question 49	128	66	113	77	21.7677
55	Ethnicity_Non-Hispanic or Latino	179	148	25	22	22.1746
56	SPAI question 32e	53	244	82	26	22.5797
57	LIFERIFT2interpersonalmax	63	133	163	51	23.0593
58	AgLifetime	125	59	17	278	23.3536
59	PSQI5g	93	69	157	106	23.3873
60	MDD_lifetime	143	73	170	6	23.7746
61	LIFERIFTtotal	66	64	232	55	23.8086
62	LSASavoidance3	46	186	137	67	23.8807
63	SPAI question 40	99	249	53	19	23.9028
64	PSQI5e	41	16	186	237	23.9481
65	NEO question 57	104	87	103	161	24.0277
66	LSASfear19	65	77	185	121	24.2309
67	SPAI question 21a	50	236	115	37	24.3636
68	LSASfear16	74	55	220	94	24.6717
69	LSASavoidance19	61	192	129	73	24.9653
70	LSASavoidance14	71	161	190	10	25.1239
71	LSASfear13	32	178	26	304	25.1977
72	PSQI8	54	33	146	286	25.2727
73	SPAI_agoraphobia_subscale	88	254	18	119	25.287
74	NEO question 59	20	362	28	75	25.4948
75	LSASavoidance7	103	49	65	312	25.5712
76	LSASavoidance22	111	189	105	47	25.6694
77	NEO_Agreeableness	100	157	63	175	25.7224
78	LIFERIFT2a	10	358	15	126	25.8423
79	SPAI question 38	73	39	196	184	25.8459
80	LIFERIFT2d	86	134	135	128	26.0084
81	NEO question 17	79	34	90	366	26.7892
82	Specificphobia_lifetime	90	61	246	79	27.039
83	SPAI question 21b	108	237	84	54	27.0984
84	LSASavoidance12	72	145	73	261	27.199
85	LSASfear11	130	181	49	162	27.678
86	LSASfear1	45	176	104	232	27.8045
87	NEO question 42	158	126	120	88	27.8976
88	SPAI question 28	112	56	217	150	29.297
89	SPAI question 20b	51	63	234	220	29.394
90	LSASavoidance15	175	179	96	68	29.6872
91	SPAI question 3	145	38	239	104	30.0255
92	LSASfear21	129	54	148	248	30.0449
93	Alcoholdep_lifetime	148	152	183	33	30.2638
94	PSQI5i	156	35	91	332	30.7028
95	SPAI question 18d	152	210	127	43	30.718
96	NEO question 58	176	82	154	139	30.763
97	SPAI_socialphobia_subscale	68	350	46	131	31.3429
98	NEO question 48	151	115	99	240	31.5745
99	Site_x_BU	43	321	125	101	31.6603
100	SPAI question 21d	67	259	192	48	31.8205
101	LSASavoidance4	48	185	215	155	32.1311
102	PSQIcomp2sum	81	303	67	163	32.1777
103	NEO question 33	80	53	248	235	32.221
104	MDDAge	133	171	197	80	32.9976
105	LSASfear8	16	352	64	236	33.2119
106	NEO question 25	293	122	76	71	33.3765
107	NEO question 52	196	123	118	173	33.5112
108	SPAI question 43	69	252	59	300	33.5297
109	SPAI question 11d	209	218	31	156	33.6507
110	NEO question 1	64	351	60	181	33.9488
111	PSQI5f	157	299	69	84	34.0335
112	LSASfear22	118	174	181	154	34.1213
113	NEO question 18	139	339	13	148	34.1715
114	SPAI question 45	107	253	147	122	34.382
115	SPAI question 15c	233	199	101	59	34.5962
116	LSASfear15	121	163	283	21	34.6029
117	LSASavoidance9	37	360	208	14	34.9409
118	LSASavoidance5	123	184	193	137	35.0504
119	NEO question 24	217	104	89	251	35.216
120	SPAI question 20c	77	235	279	31	35.7432
121	SPAI question 9d	141	220	176	102	35.8086
122	SPAI question 21c	91	257	233	50	35.8604
123	MDDLifetime	228	169	143	78	35.9052
124	LIFERIFT4	126	131	287	85	35.9628
125	LSASfear10	40	348	92	231	36.084
126	LSASfear12	106	180	136	289	36.2749
127	SPAI question 15b	257	198	79	96	36.2832
128	SPAI question 30d	218	255	93	62	36.2839
129	NEO question 54	208	125	109	239	36.4886
130	Specificphobia_current	109	313	191	25	36.5997
131	NEO question 29	172	105	167	244	36.6816
132	LSASavoidance23	94	188	302	57	36.7283
133	LIFERIFT1b	247	137	169	72	36.7572
134	SPAI question 26e	174	272	139	56	36.8025
135	Panic_current	245	62	230	89	36.878
136	SPAI question 14d	169	75	286	115	36.9079
137	SPAI question 15a	189	215	83	199	36.9798
138	LIFERIFT1a	166	138	145	252	37.072
139	NEO question 34	142	48	216	311	37.1676
140	NEO question 7	193	95	108	325	37.1905
141	SPAI question 15d	231	200	119	117	37.8925
142	SPAI question 23b	183	264	172	32	38.0046
143	NEO question 39	117	343	155	61	38.0259
144	PSQIcomp2SCORE	95	296	180	127	38.1076
145	NEO question 55	229	116	165	178	38.3592
146	LSASfear7	36	359	206	111	38.533
147	Highest_edu_High school graduate	159	24	326	185	38.6337
148	NEO question _Neuroticism	153	100	177	319	38.7061
149	NEO question 43	202	366	50	63	38.7176
150	LSASavoidance16	102	193	251	166	38.7745
151	QLESQ question 13	136	283	114	195	38.8536
152	SPAI question 4	160	68	231	273	38.8606
153	PSQI5c	97	298	54	333	38.9105
154	SPAI question 24a	161	258	213	40	38.9914
155	NEO question 30	237	110	134	249	39.5074
156	PSQI2score	171	196	201	140	39.5102
157	SPAI question 1	155	322	36	245	39.5312
158	SPCurrent	122	329	179	74	39.5546
159	LSASavoidance20	149	191	254	107	39.6532
160	SPAI question 24b	120	76	222	364	39.6802
161	SPAI question 35	135	246	187	159	39.7397
162	SPAI question 7	154	287	152	130	39.9913
163	SPAI question 18a	138	341	81	191	40.0048
164	SPAI question 11b	78	347	57	321	40.0185
165	Highest_occ_Manager/professional	137	142	205	282	40.1491
166	SPAI question 30c	181	247	166	123	40.18
167	NEO question 41	242	108	130	269	40.2821
168	LIFERIFT2b	163	136	312	87	40.2898
169	NEO question 23	134	89	236	318	40.3481
170	SPAI question 10d	205	224	211	53	40.4704
171	Number_comorbid	248	101	110	309	40.6788
172	LSASfear2	75	349	87	298	40.8232
173	Income	241	139	124	253	40.9116
174	NEO question 47	221	114	274	93	40.915
175	MDD_current	290	168	112	151	41.0114
176	NEO question 22	85	367	27	356	41.1543
177	NEO question 6	87	368	20	363	41.1979
178	LSASavoidance11	203	160	106	326	41.3204
179	NEO question 38	303	74	158	200	41.4606
180	NEO question 8	284	96	159	203	41.5695
181	PSQI5b	115	336	80	280	41.6536
182	PTSDLifetime	105	344	107	247	41.7421
183	Site_x_MGH	224	83	342	49	41.7783
184	QLESQ question 6	101	289	144	276	41.8496
185	LSASavoidance10	150	130	260	238	41.9337
186	SPAI question 44	98	345	68	323	41.9862
187	NEO question 14	220	78	262	194	42.1558
188	NEO question 36	266	103	178	212	42.2478
189	MADRS_baseline	124	80	255	369	42.3486
190	LSASfear17	195	177	278	82	42.4183
191	Highest_occ_Never worked	262	141	62	353	42.6449
192	LSASavoidance6	323	183	164	38	42.6957
193	SPAI question 12b	173	228	78	361	42.7217
194	NEO question 9	119	98	265	348	42.7675
195	NEO_Conscientiousness	236	149	226	141	42.8335
196	SPAI question 24d	127	266	293	64	42.9189
197	NEO question 3	180	113	247	259	43.0585
198	PSQIcomp4SCORE	113	346	58	340	43.1127
199	NEO_Extraversion	334	147	153	98	43.1777
200	Highest_occ_Unskilled	170	355	94	179	43.213
201	SPAI question 34	272	238	70	227	44.1012
202	NEO question 16	185	99	202	365	44.1111
203	SPAI question 39	165	248	264	99	44.1141
204	SPAI question 32b	191	242	227	129	44.4829
205	SPAI question 9b	211	275	38	339	44.545
206	LSASfear20	251	175	237	112	44.7681
207	SPLifetime	76	370	138	291	44.8267
208	SPAI question 11a	253	335	98	105	44.9822
209	SPAI question 13a	188	231	245	135	45.0032
210	Highest_occ_Semi-skilled	239	47	348	147	45.0522
211	NEO question 50	214	117	335	114	45.1114
212	NEO_Openness	268	91	203	265	45.3263
213	SPAI question 19a	277	211	161	149	45.3562
214	NEO question 21	345	90	182	171	45.4357
215	Occ_status	350	85	121	271	45.779
216	SPAI question 26c	276	270	133	125	45.8719
217	NEO question 44	177	111	325	221	45.9405
218	Highest_occ_Clerical	216	143	339	92	46.0333
219	Age	283	159	75	359	46.0478
220	NEO question 4	204	106	285	246	46.0525
221	SPAI question 41	114	250	221	302	46.2528
222	PSQIcomp5sumwk0	131	307	322	41	46.2567
223	SPAI question 18b	200	208	300	95	46.2795
224	NEO question 12	275	128	174	274	46.4213
225	QLESQ question 16	261	278	116	182	46.5361
226	SPAI question 19d	197	214	242	198	46.9871
227	NEO question 13	186	109	281	307	47.1841
228	SPAI question 25b	167	363	95	272	47.1845
229	NEO question 56	226	102	249	299	47.2324
230	BDDLifetime	254	70	351	144	47.3696
231	NEO question 37	304	97	259	164	47.4354
232	NEO question 53	210	124	320	193	47.4456
233	Highest_edu_Partial college	240	146	309	138	47.8127
234	NEO question 60	259	92	261	256	47.9139
235	NEO question 40	305	107	235	204	48.184
236	NEO question 15	274	88	229	294	48.2741
237	LSASfear23	206	173	214	315	48.293
238	SPAI question 2	162	314	128	328	48.3787
239	OCD_lifetime	307	86	346	66	48.3977
240	SPAI question 11c	207	225	204	262	48.4976
241	QLESQ question 1	243	285	162	188	48.7204
242	SPAI question 17a	314	204	160	183	48.7294
243	NEO question 27	299	119	253	186	48.809
244	SPAI question 26d	295	271	224	28	48.8371
245	NEO question 45	333	112	296	83	49.2147
246	NEO question 26	340	121	149	283	49.2324
247	LSASavoidance2	49	340	244	331	49.3472
248	PSQIGlobal	70	369	188	341	49.3561
249	NEO question 28	190	118	268	367	49.531
250	LSASavoidance21	267	190	194	255	49.7188
251	SPAI question 6	313	331	122	97	49.8994
252	Highest_occ_Executive	212	58	334	322	49.9226
253	PSQI2	146	221	277	296	49.9418
254	SPAI question 31a	230	239	314	76	50.0642
255	SPAI question 8	219	277	117	344	50.1394
256	LSASfear6	317	172	289	65	50.2838
257	SPAI question 16d	238	203	218	267	50.4089
258	PDLifetime	222	194	333	134	50.5127
259	PSQIcomp3	110	364	150	370	50.6148
260	Anorexia_lifetime	168	334	336	35	50.8047
261	MDDCurrent	250	170	306	170	50.8729
262	SPAI question 25a	223	268	175	281	50.9159
263	Sex_female	263	326	72	293	51.0255
264	Alcoholabuse_lifetime	291	153	292	153	51.1703
265	Race_Black or African American	164	353	126	347	51.2686
266	SPAI question 42	255	251	171	268	51.3721
267	SPAI question 5	213	337	223	145	51.522
268	Sex_male	252	323	97	297	51.7897
269	SPAI question 16a	309	201	250	136	51.7897
270	PSQIcomp7SCORE	330	309	102	180	51.9126
271	SPAI question 25d	335	81	270	234	52.0622
272	Highest_occ_Administrative	279	129	317	192	52.1064
273	NEO question 51	320	120	294	177	52.3774
274	SPAI question 13d	297	234	141	292	52.394
275	QLESQ question 2	286	312	207	103	52.4121
276	SPAI question 32a	258	241	311	90	52.4161
277	SPAI question 29	269	274	275	81	52.4276
278	Substancedep_lifetime	192	317	345	46	52.4573
279	SPAI question 18c	339	209	198	172	52.5233
280	PSQI5h	311	84	269	285	52.5783
281	Race_White	227	338	85	358	52.6264
282	SPAI_total	294	195	297	120	52.6565
283	AlcDepLifetime	249	156	343	197	53.3365
284	Highest_edu_Partial high school	280	144	363	133	53.4267
285	PSQIcomp7sum	232	310	210	228	53.8175
286	Highest_occ_Skilled	288	140	332	190	54.1305
287	SPAI question 17c	338	206	195	224	54.1677
288	SPAI question 19c	322	213	318	58	54.3208
289	SPAI question 31b	302	240	256	157	54.6389
290	SPAI question 30a	349	267	271	20	54.7374
291	SPAI question 14c	246	216	341	160	54.8237
292	SPAI question 27	199	273	337	167	54.8275
293	Age	273	327	86	357	55.1197
294	SPAI question 22a	347	260	228	109	55.1526
295	PSQIcomp4	265	305	168	277	55.1584
296	NEO question 10	328	79	263	346	55.4911
297	Past_employment	215	357	123	368	55.5423
298	SPAI question 14a	326	227	295	108	55.9432
299	LIFERIFT3	331	132	319	196	56.0213
300	QLESQ question 14	342	284	111	301	56.6753
301	SPAI question 12c	357	229	189	233	56.685
302	SPAI question 12d	348	230	132	335	56.7401
303	SPAI question 17b	292	205	240	306	56.9896
304	Marital_status_Living with partner	281	166	340	230	57.1425
305	PSQI5j	147	300	316	310	57.2145
306	Marital_status_Divorced	278	167	347	226	57.2597
307	SPAI question 33	282	245	307	174	57.3163
308	BNLifetime	308	151	355	187	57.3312
309	Agoraphobia_lifetime	256	158	321	320	57.4506
310	PSQI9	194	302	243	350	57.651
311	AlcoholAbuseLifetime	289	154	329	264	57.7046
312	SPAI question 10a	182	365	257	266	57.8058
313	QLESQ question 9	184	361	200	360	58.0068
314	SPAI question 9c	298	219	290	229	58.1186
315	Tx_condition_DCS	140	316	308	338	58.2443
316	PSQI4	310	297	212	225	58.3201
317	Tx_condition_PLA	144	315	304	345	58.4929
318	SPAI question 22d	327	263	288	132	58.4996
319	SPAI question 16c	316	202	284	243	58.5865
320	NEO question 11	318	162	305	263	58.5939
321	QLESQ question 8	337	290	173	257	58.6599
322	LIFERIFT2c	336	135	252	354	58.732
323	onset	325	320	199	206	59.0424
324	SPAI question 14b	329	217	238	288	59.283
325	SPAI question 17d	353	207	219	308	59.9881
326	SPAI question 10b	285	222	258	349	60.2312
327	QLESQ question 4	332	288	267	165	60.2369
328	SPAI question 19b	321	212	276	287	60.7231
329	QLESQrawtotal	198	291	310	343	61.0733
330	SPAI question 23c	225	265	331	305	61.2211
331	SUAbLifetime	234	325	357	169	61.2818
332	SPAI question 9a	352	197	291	260	61.8114
333	SPAI question 25c	343	269	273	208	61.9964
334	SPAI question 22b	319	261	241	313	62.182
335	PSQI5d	264	356	209	324	62.196
336	PSQIcomp6	235	308	282	329	62.2329
337	PSQIcomp5SCOREwk0	187	306	324	351	62.3148
338	AlcoholAbuseCurrent	364	155	360	207	62.3806
339	Substanceabuse_lifetime	312	318	349	91	62.5455
340	Race_Other	271	319	356	152	62.6939
341	BPLifetime	367	150	365	213	62.8465
342	SPAI question 32d	300	243	327	258	62.9328
343	SPAI question 22c	301	262	299	279	63.1804
344	PSQI6	244	301	303	317	63.2418
345	SPAI question 12a	351	226	272	290	63.3677
346	Race_Asian	260	292	313	295	63.552
347	Marital_status_Widowed	365	164	369	214	63.7562
348	QLESQMaxtotal	201	354	298	342	63.9459
349	Marital_status_Separated	370	165	370	218	64.3629
350	SAD_age	270	330	266	336	65.0836
351	QLESQ question 10	296	281	301	316	65.4648
352	SPAI question 13b	315	232	330	314	65.7288
353	SPAI question 13c	346	233	315	284	65.7655
354	SPAI question 10c	355	223	280	337	65.8103
355	PTSD_lifetime	356	294	344	143	65.9304
356	Panic_lifetime	344	333	338	146	67.0122
357	QLESQ question 11	287	282	328	330	67.0961
358	ANLifetime	354	276	352	205	67.7475
359	SPAI question 30b	324	256	323	334	68.0073
360	PsychDxCurrent	363	279	361	209	69.2118
361	PainCurrent	361	286	362	211	69.5989
362	PainLifetime	360	293	359	210	69.6937
363	SUDLifetime	341	324	350	223	70.0866
364	PsychDxLifetime	369	280	366	217	70.284
365	PTSDCurrent	362	304	364	215	70.9253
366	OCDLifetime	306	342	358	270	71.0691
367	Race_Native Hawaiian or Other Pacific Islander	368	295	368	219	71.2342
368	Race_Native American/Alaska Native	366	311	367	216	71.794
369	SADLifetime	359	328	353	241	72.3988
369	SADCurrent	353	331	357	241	72.64
